# Supplementary material for: Elucidating the Role of Transcriptomic Networks and DNA Methylation in Collagen Deposition of Dezhou Donkey Skin
Source: Animals (Basel). 2024 Apr 18;14(8):1222. doi: 10.3390/ani14081222 (PMC11047689; doi:10.3390/ani14081222)
Supplement: Supplementary file 1 [file animals-14-01222-s001.zip]

Archive with 2 entries (2 files):
- Supplementary Figure.pdf
- Supplementary table S1.xlsx
