# Supplementary material for: Elucidating the Role of Transcriptomic Networks and DNA Methylation in Collagen Deposition of Dezhou Donkey Skin
Source: Animals (Basel). 2024 Apr 18;14(8):1222. doi: 10.3390/ani14081222 (PMC11047689; doi:10.3390/ani14081222)
Supplement: Supplementary file 1 [file animals-14-01222-s001.zip › Supplementary table S1.xlsx]

## Sheet: Different genetic regions
sample	region	C(%)	CG(%)	CHG(%)	CHH(%)
MD-1	Genebody	6.21	72.72	1.4	1.44
MD-1	Upstream_2k	6.52	45.68	1.58	1.45
MD-1	Downstream_2k	7.19	62.88	1.47	1.38
MD-1	Five_UTR	5.86	26.36	1.44	1.36
MD-1	Three_UTR	7.62	69.11	1.47	1.4
MD-1	Exon	7.77	61.19	1.58	1.49
MD-1	CDS	10.35	67.66	1.39	1.38
MD-1	Intron	5.94	76.07	1.37	1.43
MD-2	Genebody	6.16	73.66	1.54	1.74
MD-2	Upstream_2k	6.56	49.33	1.73	1.66
MD-2	Downstream_2k	7.04	66.6	1.61	1.57
MD-2	Five_UTR	6.19	29.23	1.65	1.56
MD-2	Three_UTR	7.45	72.54	1.61	1.55
MD-2	Exon	7.79	63.81	1.74	1.66
MD-2	CDS	10.27	70.22	1.59	1.55
MD-2	Intron	5.92	76.14	1.5	1.75
MD-3	Genebody	6.1	73.35	1.45	1.55
MD-3	Upstream_2k	6.44	47.68	1.62	1.53
MD-3	Downstream_2k	6.99	64.82	1.5	1.44
MD-3	Five_UTR	6.06	28.44	1.54	1.46
MD-3	Three_UTR	7.39	70.46	1.5	1.45
MD-3	Exon	7.74	62.86	1.64	1.55
MD-3	CDS	10.25	69.25	1.45	1.44
MD-3	Intron	5.84	76.15	1.41	1.55
OD-1	Genebody	6.14	73.24	1.41	1.51
OD-1	Upstream_2k	7.04	49.56	1.62	1.51
OD-1	Downstream_2k	7.59	66.45	1.5	1.43
OD-1	Five_UTR	6.73	30.01	1.53	1.42
OD-1	Three_UTR	7.89	72.45	1.49	1.44
OD-1	Exon	7.99	63.19	1.59	1.52
OD-1	CDS	10.42	69.22	1.43	1.41
OD-1	Intron	5.85	76.06	1.37	1.5
OD-2	Genebody	6.04	74.24	1.56	1.63
OD-2	Upstream_2k	6.39	48.65	1.75	1.65
OD-2	Downstream_2k	6.86	65.8	1.63	1.56
OD-2	Five_UTR	6.14	29.37	1.69	1.59
OD-2	Three_UTR	7.27	71.94	1.62	1.57
OD-2	Exon	7.72	63.3	1.79	1.68
OD-2	CDS	10.15	70.6	1.64	1.59
OD-2	Intron	5.8	76.88	1.53	1.63
OD-3	Genebody	6.42	73.97	1.72	1.78
OD-3	Upstream_2k	7.03	48.89	1.94	1.82
OD-3	Downstream_2k	7.55	66.09	1.83	1.75
OD-3	Five_UTR	6.5	28.26	1.83	1.74
OD-3	Three_UTR	7.89	72.57	1.8	1.76
OD-3	Exon	8.05	63.86	1.88	1.8
OD-3	CDS	10.73	69.84	1.78	1.76
OD-3	Intron	6.15	76.77	1.7	1.78
YD-1	Genebody	6.34	78.32	1.91	1.92
YD-1	Upstream_2k	6.39	50.74	2.11	2
YD-1	Downstream_2k	6.85	67.74	2	1.91
YD-1	Five_UTR	6.17	31.09	2.15	1.99
YD-1	Three_UTR	7.4	74.41	2.04	1.97
YD-1	Exon	8	65.02	2.2	2.08
YD-1	CDS	10.63	74.87	2.11	2.03
YD-1	Intron	6.15	81.01	1.87	1.9
YD-2	Genebody	6.2	74.4	1.6	1.62
YD-2	Upstream_2k	5.95	43.92	1.73	1.65
YD-2	Downstream_2k	6.61	62.92	1.66	1.61
YD-2	Five_UTR	5.52	24.55	1.65	1.59
YD-2	Three_UTR	7.16	70.44	1.65	1.62
YD-2	Exon	7.54	60.26	1.77	1.7
YD-2	CDS	10.46	69.53	1.66	1.62
YD-2	Intron	6	77.81	1.58	1.61
YD-3	Genebody	6.14	76.69	1.66	1.68
YD-3	Upstream_2k	6.05	48.18	1.81	1.73
YD-3	Downstream_2k	6.55	66.19	1.71	1.64
YD-3	Five_UTR	5.73	28.53	1.79	1.7
YD-3	Three_UTR	7.05	73.05	1.71	1.67
YD-3	Exon	7.61	63.27	1.85	1.76
YD-3	CDS	10.3	72.74	1.76	1.7
YD-3	Intron	5.96	79.56	1.63	1.67
